# Supplementary material for: Rodent adapted marburg viruses are lethal in ferrets
Source: Npj Viruses. 2025 Sep 8;3:67. doi: 10.1038/s44298-025-00147-4 (PMC12417545; doi:10.1038/s44298-025-00147-4)
Supplement: Supplementary file 3 — Supplementary Information [file 44298_2025_147_MOESM3_ESM.xlsx]

## Sheet: Backtitration
Supplemental Data 1: Backtitrration
Innoculum
Virus	Target (TCID)
		TCID50/mL	Dose (TCID50)
GPA-EBOV	1000	7498.94	3749.47
GPA-MARV	1000	3162	1581
MA-MARV	1000	56200	28100

## Sheet: (GPA-EBOV)_Clinical
Supplemental Data 2: GPA-EBOV Clinical
Animal Number			061M			Animal Number			303M			Animal Number			494M			Animal Number			517F			Animal Number			673F			Animal Number			878F
Virus	GPA-EBOV		Sex		Male	Virus	GPA-EBOV		Sex		Male	Virus	GPA-EBOV		Sex		Male	Virus	GPA-EBOV		Sex		Female	Virus	GPA-EBOV		Sex		Female	Virus	GPA-EBOV		Sex		Female
DPI	Weight	% Change	Scan Temp	Rectal Temp	Score	DPI	Weight	% Change	Scan Temp	Rectal Temp	Score	DPI	Weight	% Change	Scan Temp	Rectal Temp	Score	DPI	Weight	% Change	Scan Temp	Rectal Temp	Score	DPI	Weight	% Change	Scan Temp	Rectal Temp	Score	DPI	Weight	% Change	Scan Temp	Rectal Temp	Score
PRE	740	0	38.9	39	0	PRE	840	0	39.2	39.3	0	PRE	780	0	38.9	38.8	0	PRE	710	0	39.1	39.6	0	PRE	710	0	38.9	38.9	0	PRE	740	0	38.9	39.3	0
0	790	0	39	39.2	0	0	930	0	39.1	39.1	0	0	830	0	39.3	39.3	0	0	740	0	39.6	39.5	0	0	760	0	39.5	39.3	0	0	780	0	39.1	39.4	0
1	770	-0.0253165	39	-	0	1	920	-0.0107527	37.9	-	0	1	830	0	39.6	-	0	1	760	0.027027	39.5	-	0	1	760	0	39.2	-	0	1	790	0.0128205	38.8	-	0
2	760	-0.0379747	39.8	-	0	2	940	0.0107527	40	-	0	2	830	0	39.4	-	0	2	760	0.027027	39.8	-	0	2	780	0.0263158	39.3	-	0	2	810	0.0384615	37.8	-	0
3	760	-0.0379747	41.1	41.3	10	3	940	0.0107527	40.8	41.4	10	3	840	0.0120482	41	41.5	10	3	760	0.027027	40.6	41.4	10	3	740	-0.0263158	41	41.2	10	3	790	0.0128205	40.3	41	10
4	700	-0.113924	40.2	-	28	4	860	-0.0752688	40.3	-	23	4	780	-0.060241	40	-	16	4	720	-0.027027	39.6	-	21	4	710	-0.0657895	39.5	-	21	4	750	-0.0384615	39.9	-	21
4.5		-1	39.7	39	54	4.5		-1	39.6	40	36	4.5		-1		39.5	36	4.5		-1	38.2	39.6	36	4.5		-1	38.8	39.2	36	5	720	-0.0769231	37	37.9	63
AVE Weight loss
GPA-EBOV
DPI	AVE Male	Ave Female	Ave
PRE	0	0	0
0	-0.012023	0.0132825	0.000629733
1	-0.009074	0.0306015	0.0107637
2	-0.00505793	0.00451058	-0.000273675
3	-0.0831446	-0.0437593	-0.063452
4	-1	-0.692308	-0.846154
5	#DIV/0!	#DIV/0!	#DIV/0!
6	#DIV/0!	#DIV/0!	#DIV/0!
7	#REF!	#DIV/0!	#REF!
8	#REF!	#DIV/0!	#REF!
9	#REF!	#DIV/0!	#REF!
10	#REF!	#DIV/0!	#REF!
11	#REF!	#DIV/0!	#REF!
12	#REF!	#DIV/0!	#REF!
13	#REF!	#DIV/0!	#REF!
14	#REF!	#DIV/0!	#REF!
15	#REF!	#DIV/0!	#REF!
16	#REF!	#DIV/0!	#REF!
17	#REF!	#DIV/0!	#REF!
18	#REF!	#DIV/0!	#REF!
19	#REF!	#DIV/0!	#REF!
20	#REF!	#DIV/0!	#REF!
21	#REF!	#DIV/0!	#REF!
22	#REF!	#DIV/0!	#REF!
23	#REF!	#DIV/0!	#REF!
24	#REF!	#DIV/0!	#REF!
25	#REF!	#DIV/0!	#REF!
26	#REF!	#DIV/0!	#REF!
27	#REF!	#DIV/0!	#REF!
28	#REF!	#DIV/0!	#REF!

## Sheet: (GPA-EBOV)_RT-qPCR 
Supplemental Data 3: GPA-EBOV_RT-qPCR
CT									Geq/mL
BORN									BORN
	L - CT								L - GEQ/mL
Sample	TP	061M	303M	494M	517F	673F	878F		TP	061M	303M	494M	517F	673F	878F
Blood	PRE	Undetermined	Undetermined	Undetermined	Undetermined	Undetermined	Undetermined		PRE	Undetermined	Undetermined	Undetermined	Undetermined	Undetermined	Undetermined
	3	24.4263	23.3136	23.3246	23.713	18.9901	26.5146		3	6.84465	7.23908	7.23518	7.09751	8.77169	6.10438
	4	11.9435	13.2088	12.3923	13.6519	12.0495	13.8175		5	11.2696	10.8211	11.1105	10.664	11.232	10.6053
	7								7
	10								10
	14								14
	21								21
	28								28
Oral	PRE	Undetermined	Undetermined	Undetermined	Undetermined	Undetermined	Undetermined		PRE	Undetermined	Undetermined	Undetermined	Undetermined	Undetermined	Undetermined
	3	Undetermined	Undetermined	Undetermined	Undetermined	Undetermined	Undetermined		3	Undetermined	Undetermined	Undetermined	Undetermined	Undetermined	Undetermined
	5	28.7603	26.7427	31.6403	29.5767	28.0747	27.9394		4	5.30831	6.02353	4.28741	5.01892	5.55136	5.59933
	7								7
	10								10
	14								14
	21								21
	28								28
Rectal	PRE	Undetermined	Undetermined	Undetermined	Undetermined	Undetermined	Undetermined		PRE	Undetermined	Undetermined	Undetermined	Undetermined	Undetermined	Undetermined
	3	32.1548	Undetermined	Undetermined	33.1709	36.9436	Undetermined		3	4.10504	Undetermined	Undetermined	3.74485	2.40749	Undetermined
	5	24.7109	25.742	25.3755	26.1583	22.9711	24.4139		5	6.74377	6.37827	6.50818	6.2307	7.36049	6.84906
	7								7
	10								10
	14								14
	21								21
	28								28
Nasal	PRE	Undetermined	Undetermined	Undetermined	Undetermined	Undetermined	Undetermined		PRE	Undetermined	Undetermined	Undetermined	Undetermined	Undetermined	Undetermined
	3	Undetermined	Undetermined	Undetermined	Undetermined	Undetermined	Undetermined		3	Undetermined	Undetermined	Undetermined	Undetermined	Undetermined	Undetermined
	5	31.2628	26.704	27.5044	28.9671	26.4037	27.581		5	4.42125	6.03725	5.75354	5.23502	6.14371	5.72637
	7								7
	10								10
	14								14
	21								21
	28								28
Tissues									Tissues
	L - CT								L - GEQ/g
Sample	TP	061M	303M	494M	517F	673F	878F		TP	061M	303M	494M	517F	673F	878F
Liver		11.2392	9.12519	14.488	12.0676	13.1196	8.76757			9.20016	9.96326	8.0274	8.90113	8.52138	10.0924
Spleen		15.2398	12.7711	13.581	14.3481	12.4295	14.462			7.75605	8.64716	8.35483	8.07791	8.77049	8.03681
Kidney		17.5028	15.0108	15.9547	20.5545	17.5563	14.8264			6.93913	7.83871	7.49797	5.83756	6.91984	7.90526
Heart		19.7325	17.7472	19.4786	21.9665	21.9645	18.0324			6.13426	6.85091	6.22593	5.32787	5.32857	6.74799
Lung		16.7399	16.9184	17.3394	18.4222	17.3616	17.5066			7.21455	7.15011	6.99813	6.60727	6.99012	6.93778
GWAT		13.429	16.3917	15.8399	16.5596	15.0608	14.9059			8.40969	7.34024	7.53941	7.2796	7.82065	7.87656
RWAT		17.1172	16.8478	15.3673	16.1988	15.9057	16.0434			7.07834	7.1756	7.71001	7.40985	7.51565	7.46596
MES		16.6694	11.4143	13.4033	17.8369	15.3375	15.9849			7.23997	9.13694	8.41897	6.81854	7.72076	7.48706
SUBQ		17.5068	19.7891	16.3786	17.7893	15.328	16.9312			6.93772	6.11386	7.34497	6.83573	7.72421	7.14547
TTS/OVA		17.5365	18.3619	17.3658	15.5305	15.5689	14.6648			6.92699	6.62903	6.9886	7.6511	7.63725	7.96359
BAT		18.1832	17.4693	16.3664	16.7444	17.4321	16.5018			6.69354	6.95123	7.34937	7.21291	6.96468	7.30048
Eye		17.9982	20.3163	19.1257	20.6021	21.5002	19.0263			6.76032	5.92353	6.35331	5.82036	5.49619	6.38921
Brain		21.0202	19.8459	21.2541	23.8766	23.2712	19.982			5.66943	6.09333	5.585	4.63835	4.85688	6.04421
LN		15.003	13.8116	15.3947	17.7951	14.6535	13.8799			7.84152	8.27156	7.70011	6.83362	7.96768	8.24691

## Sheet: (GPA-EBOV)_TCID50
Supplemental Data 4: GPA-EBOV TCID50
BORN
	TCID50/mL								Tissues
Sample	TP	061M	303M	494M	517F	673F	878F			TCID50/mL								TCID50/g
Blood	PRE	0	0	0	0	0	0		Sample	TP	061M	303M	494M	517F	673F	878F	Sample	TP	061M	303M	494M	517F	673F	878F
	3	177828	316228	177828	316228	1.77828e+06	177828		Liver		3.16228e+07	3.16228e+08	3.16228e+08	1.77828e+07	3.16228e+08	5.62341e+07	Liver		3.22681e+08	2.97766e+08	1.31762e+09	9.26187e+07	1.64702e+09	1.92583e+08
	5	10000000	3.16228e+08	5.62341e+07	1.77828e+07	1.77828e+08	3.16228e+07		Spleen		3.16228e+07	3.16228e+08	3.16228e+07	5.62341e+07	1.77828e+08	1.77828e+07	Spleen		2.47053e+08	1.11348e+09	1.29602e+08	2.78387e+08	9.45893e+08	3.1755e+08
	7								Kidney		3.16228e+06	1.77828e+07	5.62341e+06	1.77828e+06	1.77828e+07	5.62341e+06	Kidney		1.09044e+07	6.30596e+07	2.11407e+07	1.81457e+07	4.38e+07	3.26943e+07
	10								Heart		562341	1.77828e+06	562341	177828	3.16228e+06	5.62341e+06	Heart		4.01672e+06	3.62914e+06	1.96623e+06	1.97587e+06	1.3749e+07	2.99118e+07
	14								Lung		3.16228e+06	5.62341e+06	3.16228e+06	1.77828e+06	3.16228e+06	3.16228e+06	Lung		1.8174e+07	2.57955e+07	1.75682e+07	9.99033e+06	2.08045e+07	1.3749e+07
	21								GWAT		177828	177828	316228	562341	562341	1.77828e+06	GWAT		1.533e+06	808309	1.59711e+06	2.95969e+06	2.95969e+06	7.73165e+06
	28								RWAT		316228	562341	56234.1	316228	316228	316228	RWAT		1.66436e+06	2.53307e+06	520686	2.0271e+06	1.38696e+06	2.43252e+06
Oral	PRE	0	0	0	0	0	0		MES		316228	3.16228e+06	1.77828e+06	56234.1	562341	316228	MES		1.64702e+06	3.5935e+07	2.5404e+07	379960	1.68366e+06	1.10569e+06
	3	N.T	N.T	N.T	N.T	N.T	N.T		SUBQ		56234.1	56234.1	3.16228e+06	56234.1	562341	316228	SUBQ		390515	351463	8.32178e+06	186206	1.6938e+06	1.08297e+06
	5	0	562.341	316.228	0	177.828	177.828		TTS		316228	1.77828e+06	1.77828e+06	562341	1.77828e+07	1e+06	TTS		1.97642e+06	6.39669e+06	1.022e+07	4.01672e+06	7.34826e+07	5.88235e+06
	7								BAT		316228	177828	1.77828e+06	177828	31622.8	1.77828e+06	BAT		1.75682e+06	1.533e+06	2.27985e+07	555712	175682	6.49007e+06
	10								Brain		56234.1	177828	177828	56234.1	316228	3.16228e+06	Brain		275658	871706	577363	172497	718699	1.03342e+07
	14								LN		3.16228e+07	3.16228e+07	1.77828e+07	n/a	1.77828e+07	1.77828e+07	LN		2.98328e+08	1.53509e+08	9.56064e+07	#VALUE!	9.16639e+07	2.69436e+08
	21									Tissue Mass (mg)								Log (TCID50/g)
	28								Sample	TP	061M	303M	494M	517F	673F	878F	Sample	TP	061M	303M	494M	517F	673F	878F
Rectal	PRE	0	0	0	0	0	0		Liver		49	531	120	96	96	146	Liver		8.50877	8.47388	9.11979	7.9667	9.2167	8.28462
	3	316.228	N.T	N.T	177.828	316.228	N.T		Spleen		64	142	122	101	94	28	Spleen		8.39279	9.04668	8.11261	8.44465	8.97584	8.50181
	5	0	0	0	0	0	177.828		Kidney		145	141	133	49	203	86	Kidney		7.0376	7.79975	7.32512	7.25877	7.64147	7.51447
	7								Heart		70	245	143	45	115	94	Heart		6.60387	6.5598	6.29363	6.29576	7.13827	7.47584
	10								Lung		87	109	90	89	76	115	Lung		7.25945	7.41154	7.24473	6.99958	7.31816	7.13827
	14								GWAT		58	110	99	95	95	115	GWAT		6.18554	5.90758	6.20333	6.47125	6.47125	6.88827
	21								RWAT		95	111	54	78	114	65	RWAT		6.22125	6.40365	5.71658	6.30688	6.14207	6.38606
	28								MES		96	44	35	74	167	143	MES		6.2167	7.55552	7.4049	5.57974	6.22625	6.04363
Nasal	PRE	0	0	0	0	0	0		SUBQ		72	80	190	151	166	146	SUBQ		5.59164	5.54588	6.92022	5.26999	6.22886	6.03462
	3	N.T	N.T	N.T	N.T	N.T	N.T		TTS		80	139	87	70	121	85	TTS		6.29588	6.80596	7.00945	6.60387	7.86618	6.76955
	5	316.228	316.228	316.228	316.228	316.228	0		BAT		90	58	39	160	90	137	BAT		6.24473	6.18554	7.35791	5.74485	5.24473	6.81225
	7								Brain		102	102	154	163	220	153	Brain		5.44037	5.94037	5.76145	5.23678	5.85655	7.01428
	10								LN		53	103	93		97	33	LN		8.47469	8.18613	7.98049	#VALUE!	7.9622	8.43046
	14
	21
	28
BORN
	Log (TCID50/mL)
Sample	TP	061M	303M	494M	517F	673F	878F
Blood	PRE	#NUM!	#NUM!	#NUM!	#NUM!	#NUM!	#NUM!
	3	5.25	5.5	5.25	5.5	6.25	5.25
	5	7	8.5	7.75	7.25	8.25	7.5
	7	#NUM!	#NUM!	#NUM!	#NUM!	#NUM!	#NUM!
	10	#NUM!	#NUM!	#NUM!	#NUM!	#NUM!	#NUM!
	14	#NUM!	#NUM!	#NUM!	#NUM!	#NUM!	#NUM!
	21	#NUM!	#NUM!	#NUM!	#NUM!	#NUM!	#NUM!
	28	#NUM!	#NUM!	#NUM!	#NUM!	#NUM!	#NUM!
Oral	PRE	#NUM!	#NUM!	#NUM!	#NUM!	#NUM!	#NUM!
	3	#VALUE!	#VALUE!	#VALUE!	#VALUE!	#VALUE!	#VALUE!
	5	#NUM!	2.75	2.5	#NUM!	2.25	2.25
	7	#NUM!	#NUM!	#NUM!	#NUM!	#NUM!	#NUM!
	10	#NUM!	#NUM!	#NUM!	#NUM!	#NUM!	#NUM!
	14	#NUM!	#NUM!	#NUM!	#NUM!	#NUM!	#NUM!
	21	#NUM!	#NUM!	#NUM!	#NUM!	#NUM!	#NUM!
	28	#NUM!	#NUM!	#NUM!	#NUM!	#NUM!	#NUM!
Rectal	PRE	#NUM!	#NUM!	#NUM!	#NUM!	#NUM!	#NUM!
	3	2.5	#VALUE!	#VALUE!	2.25	2.5	#VALUE!
	5	#NUM!	#NUM!	#NUM!	#NUM!	#NUM!	2.25
	7	#NUM!	#NUM!	#NUM!	#NUM!	#NUM!	#NUM!
	10	#NUM!	#NUM!	#NUM!	#NUM!	#NUM!	#NUM!
	14	#NUM!	#NUM!	#NUM!	#NUM!	#NUM!	#NUM!
	21	#NUM!	#NUM!	#NUM!	#NUM!	#NUM!	#NUM!
	28	#NUM!	#NUM!	#NUM!	#NUM!	#NUM!	#NUM!
Nasal	PRE	#NUM!	#NUM!	#NUM!	#NUM!	#NUM!	#NUM!
	3	#VALUE!	#VALUE!	#VALUE!	#VALUE!	#VALUE!	#VALUE!
	5	2.5	2.5	2.5	2.5	2.5	#NUM!
	7	#NUM!	#NUM!	#NUM!	#NUM!	#NUM!	#NUM!
	10	#NUM!	#NUM!	#NUM!	#NUM!	#NUM!	#NUM!
	14	#NUM!	#NUM!	#NUM!	#NUM!	#NUM!	#NUM!
	21	#NUM!	#NUM!	#NUM!	#NUM!	#NUM!	#NUM!
	28	#NUM!	#NUM!	#NUM!	#NUM!	#NUM!	#NUM!

## Sheet: (GPA-EBOV)_biochem
Supplemental Data 5: GPA-EBOV_Biochem
Animal ID	Timepoint (DPI)	ALB	ALP	ALT	AMY	TBIL	BUN	CA	PHOS	CRE	GLU	NA	K	TP	GLOB
Units		g/L	U/L	U/L	U/L	umol/L	mmol/L	mmol/L	mmol/L	umol/L	mmol/L	mmol/L	mmol/L	g/L	g/L
061M	PRE	31	169	150	24	4	9	2.57	3.36	41	7.1	148	5.3	46	15
	3	24	119	204	21	5	7.2	2.29	2.53	49	8.2	151	5.9	51	28
	4 - PM	19	262	1924	15	68	21.8	2.08	3.16	38	7.8	145	6.3	45	26
	7
	10
	14																	9.7
	21
	28
303M	PRE
	3	27	112	167	22	5	5.4	2.33	2.38	43	8.4	145	5.2	49	22
	4 - PM	23	188	2000	28	56	30.6	2.12	4.16	59	8.6	148	6.9	48	26
	7
	10
	14
	21
	28
494M	PRE	30	220	144	19	4	10.3	2.57	3.3	49	6.8	150	4.9	49	19
	3	18	151	183	19	4	5.6	2.38	2.26	30	8.3	139	5.2	52	34
	4 - PM	18	379	0	17	53	21.5	2.13	3.86	78	5.4	139	6.9	47	29
	7
	10
	14
	21
	28
517F	PRE	35	147	139	23	4	11.8	2.57	2.83	35	6.7	155	5.1	52	17
	3	21	99	261	26	6	7	2.19	1.86	26	9.2	144	5.3	51	30
	4 - PM	21	232	2000	56	39	42	1.84	4.46	114	10.2	146	5.6	51	31
	7
	10
	14
	21
	28
673F	PRE	31	123	283	29	6	11.8	2.54	2.78	33	6.4	154	5.2	52	21
	3	26	84	671	31	6	5.8	2.29	2.01	44	8.9	144	5.1	53	27
	4 - PM	20	694	0	25	71	45.2	1.93	5.24	143	4.9	143	7.4	50	29
	7
	10
	14
	21
	28
878F	PRE	31	140	101	21	8	13.8	2.61	2.73	48	7.6	151	5.1	54	23
	3	26	71	98	22	5	10.2	2.33	1.96	55	8.7	144	5	56	30
	5	18	476	0	149	66	52.1	1.76	5.62	112	6.4	145	7.9	53	35
	7
	10
	14
	21
	28

## Sheet: (GPA-EBOV)_CBC
Supplemental Data 6: GPA-EBOV_CBC
Animal	Timpoint (dpi)	WBC 10^9/l	LYM 10^9/l	MON 10^9/l	NEU 10^9/l	EOS 10^9/l	BAS 10^9/l	RBC 10^12/l	HGB g/l	MCV fl	MCH pg	MCHC g/l	RDWs fl	PLT 10^9/l	PCT %	MPV fl	PDWs fl
061M	PRE	2.87	1.28	0.26	1.32			6	95	49	15.9	321	32.8	0		0
	3	5.38	0.5	0.37	4.51			7.68	121	47	15.8	333	31.2	248	0.19	7.6	13.6
	4 -PM	1.4	0.04	0.11	1.25			7.93	130	48	16.4	344	32.8	208	0.15	7.3	12.9
	7
	10
	14
	21
	28
303M	PRE	6.42	2.23	0.73	3.46			6.63	115	51	17.4	337	33.6	791
	3	5.26	1.57	0.35	3.34			6.93	110	50	15.9	318	31.2	221
	4 -PM	1.64	0.37	0.08	1.19			7.89	126	49	16	327	32	205
	7
	10
	14
	21
	28
494M	PRE	9.19	4.14	1.08	3.97			5.55	95	53	17	323	34.4	272	0.23	8.4	12.7
	3	8.75	0.93	0.55	7.27			6.96	119	50	17.1	343	32	313	0.24	7.8	14.6
	4 -PM	2.7	0.57	0.22	1.91			6.85	115	49	16.8	343	32.8	224	0.17	7.6	14.8
	7
	10
	14
	21
	28
517F	PRE	10.55	6.16	0.53	3.86			7.45	125	49	16.7	345	32	390	0.31	8	13.6
	3	4.6	1.62	0.26	2.72			8.15	130	46	15.9	343	30.5	166	0.13	7.6	13.1
	4 -PM	2.69	0.77	0.09	1.83			8.35	131	46	15.7	339	32	207	0.15	7.4	12.9
	7
	10
	14
	21
	28
673F	PRE	6.82	2.54	0.59	3.7			7.09	118	48	16.7	348	32.8	540	0.38	7	10.6
	3	3.68	1.61	0.19	1.88			9.36	148	46	15.8	345	32.8	274	0.2	7.1	12.7
	4 -PM	6.13	1.26	0.32	4.55			9.11	144	46	15.8	346	32	371	0.25	6.8	12.2
	7
	10
	14
	21
	28
878F	PRE	8.37	4.61	0.85	2.91			7.57	133	50	17.6	353	32.8	533	0.38	7	10.6
	3	8.54	2.39	0.56	5.59			8.5	142	49	16.7	343	33.6	464	0.33	7.1	10.6
	5	8.64	3.35	0.51	4.79			9.04	153	48	17	354	33.6	415	0.34	8.2	15.5
	7
	10
	14
	21
	28

## Sheet: (GPA-EBOV)_Lactate,Glucose,β-HB
Supplemental Data 7: GPA-EBOV_Lactate, Glucose and BHB
AUD	H20-004					Virus	GPA-EBOV			Infection date		05/09/2023
Bloods- Peripheral
Animal ID	Date	TP	Glucose	Lactate	β-HB	Animal ID	TP	Glucose	Lactate	β-HB	Animal ID	TP	Glucose	Lactate	β-HB
061M	30/08/2023	PRE	6.6	0.8	1.3	494M	PRE	5.3	1	0.7	303M	PRE	5.3	1.1	1.4	Glucose	mmol/l
	08/09/2023	3	7.4	0.8	1.5		3	8.1	0.9	1.3		3	clot	0.8	0.7	Lactate	mmol/l
	10/09/2023	4/pm	7.2	2.2	2.3		4/pm	5.3	2.9	2.8		4/pm	9.1	2.7	2.8	β-HB	mg/dl
	12/09/2023	7					7					7
	15/09/2023	10					10					10
	19/09/2023	14					14					14
	26/09/2023	21					21					21
	03/10/2023	28					28					28
517F	30/08/2023	PRE	5	0.7	1	673F	PRE	5.1	<0.5	0.6	878F	PRE	5.9	1.5	1
	08/09/2023	3	clot	clot	1.7		3	8.2	0.6	1.7		3	8.2	1.3	1.8
	10/09/2023	4/pm	9.4	1.5	2.5		4/pm	5	4.6	5.3		5	6.4	8.3	4.6
	12/09/2023	7					7					7
	15/09/2023	10					10					10
	19/09/2023	14					14					14
	26/09/2023	21					21					21
	03/10/2023	28					28					28

## Sheet: (GPA-MARV)_Clinical
Supplemental Data 8: GPA-MARV_Clinical
Animal Number			450M			Animal Number			484M			Animal Number			492M			Animal Number			854F			Animal Number			125F			Animal Number			184F
Virus	GPA-MARV		Sex		Male	Virus	GPA-MARV		Sex		Male	Virus	GPA-MARV		Sex		Male	Virus	GPA-MARV		Sex		Female	Virus	GPA-MARV		Sex		Female	Virus	GPA-MARV		Sex		Female
DPI	Weight	% Change	Scan Temp	Rectal Temp	Score	DPI	Weight	% Change	Scan Temp	Rectal Temp	Score	DPI	Weight	% Change	Scan Temp	Rectal Temp	Score	DPI	Weight	% Change	Scan Temp	Rectal Temp	Score	DPI	Weight	% Change	Scan Temp	Rectal Temp	Score	DPI	Weight	% Change	Scan Temp	Rectal Temp	Score
PRE	750	0	39.6	39.4	0	PRE	720	0	39.6	39.1	0	PRE	740	0	37.4	38.9	0	PRE	610	0	38.6	39.2	0	PRE	590	0	38.5	38.5	0	PRE	650	0	42.1	39.7	0
0	765	0	38.1	38	0	0	760	0	39.3	39	0	0	767	0	37.3	39.3	0	0	669	0	39	38.9	0	0	642	0	39.7	38.7	0	0	693	0	41.7	39	0
1	805	0.0522876	38.9	-	0	1	805	0.0592105	37.2	-	0	1	790	0.029987	36.4	-	0	1	660	-0.0134529	39.3	-	0	1	640	-0.00311526	39.4	-	0	1	700	0.010101	41.7	-	0
2	795	0.0392157	39.7	-	0	2	783	0.0302632	39.6	-	0	2	778	0.0143416	37.8	-	0	2	682	0.019432	38.8	-	0	2	644	0.00311526	39.4	-	0	2	707	0.020202	41.5	-	0
3	830	0.0849673	39.2	39.3	0	3	782	0.0289474	39.3	39.3	0	3	808	0.053455	37.5	39.3	0	3	662	-0.0104634	40	38.4	0	3	610	-0.0498442	39.6	39.6	0	3	693	0	42.5	39.2	0
4	830	0.0849673	39.8	-	0	4	800	0.0526316	39.7	-	0	4	820	0.0691004	37.6	-	0	4	684	0.0224215	39.6	-	0	4	644	0.00311526	39.5	-	0	4	724	0.044733	42.2	-	0
5	834	0.0901961	39.1	39.3	0	5	795	0.0460526	39.8	40.1	2	5	805	0.0495437	38.3	40.3	2	5	670	0.00149477	40	39.4	0	5	620	-0.0342679	40.1	40.1	2	5	690	-0.004329	42.8	40.1	2
6	850	0.111111	40.3	-	2	6	810	0.0657895	40.6	-	2	6	820	0.0691004	38.1	-	0	6	690	0.0313901	40.5	-	2	6	660	0.0280374	40.6	-	2	6	720	0.038961	42.9	-	0
7	860	0.124183	41.3	40.7	5	7	800	0.0526316	41	41	3	7	820	0.0691004	39.2	40.2	3	7	650	-0.0284006	40.8	40.7	3	7	610	-0.0498442	40.6	40.1	3	7	700	0.010101	43.6	41.3	9
8	800	0.0457516	41	-	13	8	740	-0.0263158	40.9	-	13	8	750	-0.0221643	39.1	-	11	8	610	-0.0881913	41	-	13	8	580	-0.0965732	40.7	-	13	8	660	-0.047619	43.4	-	16
9	750	-0.0196078	41	-	14	9	710	-0.0657895	40.8	-	14	9	730	-0.0482399	39.2	-	12	9	590	-0.118087	41	-	24	9	550	-0.143302	40.4	-	29	9	630	-0.0909091	42.9	-	22
10	720	-0.0588235	39.9	-	79	10	680	-0.105263	-	-	35	10	700	-0.0873533	-	-	20	10	570	-0.147982	39.8	-	68	10	540	-0.158879	-	-	30	10	620	-0.105339	39.5	37.2	87
AVE Weight loss
GPA-EBOV
DPI	AVE Male	Ave Female	Ave
PRE	0	0	0
0	0.0471617	-0.00215572	0.022503
1	0.0279401	0.0142498	0.021095
2	0.0557899	-0.0201025	0.0178437
3	0.0688998	0.0234233	0.0461615
4	0.0619308	-0.0123674	0.0247817
5	0.0820003	0.0327962	0.0573983
6	0.0819717	-0.0227146	0.0296285
7	-0.000909477	-0.0774612	-0.0391853
8	-0.0445457	-0.117433	-0.0809892
9	-0.0838133	-0.1374	-0.110607
10	#REF!	#REF!	#REF!
11	#REF!	#REF!	#REF!
12	#REF!	#REF!	#REF!
13	#REF!	#REF!	#REF!
14	#REF!	#REF!	#REF!
15	#REF!	#REF!	#REF!
16	#REF!	#REF!	#REF!
17	#REF!	#REF!	#REF!
18	#REF!	#REF!	#REF!
19	#REF!	#REF!	#REF!
20	#REF!	#REF!	#REF!
21	#REF!	#REF!	#REF!
22	#REF!	#REF!	#REF!
23	#REF!	#REF!	#REF!
24	#REF!	#REF!	#REF!
25	#REF!	#REF!	#REF!
26	#REF!	#REF!	#REF!
27	#REF!	#REF!	#REF!
28	#DIV/0!	#DIV/0!	#DIV/0!

## Sheet: (GPA-MARV)_RT-qPCR
Supplemental Data 9: GPA-MARV_RT-qPCR
CT																	GEQ/mL
BORN																	BORN
	NP - CT								L - CT									NP - GEQ/mL								L - GEQ/mL
Sample	TP	450M	484M	492M	854F	125F	184F	Sample	TP	450M	484M	492M	854F	125F	184F		Sample	TP	450M	484M	492M	854F	125F	184F	Sample	TP	450M	484M	492M	854F	125F	184F
Blood	PRE	Undetermined	Undetermined	Undetermined	Undetermined	Undetermined	Undetermined	Blood	PRE	Undetermined	Undetermined	Undetermined	Undetermined	Undetermined	Undetermined		Blood	PRE	Undetermined	Undetermined	Undetermined	Undetermined	Undetermined	Undetermined	Blood	PRE	Undetermined	Undetermined	Undetermined	Undetermined	Undetermined	Undetermined
	3	Undetermined	Undetermined	Undetermined	Undetermined	Undetermined	Undetermined		3	Undetermined	Undetermined	Undetermined	Undetermined	Undetermined	Undetermined			3	Undetermined	Undetermined	Undetermined	Undetermined	Undetermined	Undetermined		3	Undetermined	Undetermined	Undetermined	Undetermined	Undetermined	Undetermined
	5	35.4173	32.4612	32.7756	31.6959	32.4674	33.5117		5	37.1691	33.876	34.0749	34.5246	33.5628	35.2653			5	3.52521	4.44393	4.34624	4.68179	4.44201	4.11744		5	2.60652	3.69083	3.62535	3.47728	3.79395	3.23339
	7	27.7872	26.6857	26.2961	29.9911	25.9831	27.5448		7	29.3013	28.1646	27.7373	31.299	27.4194	28.8584			7	6.7082	7.05109	7.17235	6.02214	7.26978	6.78365		7	5.50187	5.87239	6.01167	4.85072	6.11529	5.64626
	10	15.3731	Dead	Dead	17.6126	Dead	17.7071		10	17.1641	Dead	Dead	19.1066	Dead	19.2549			10	10.5839	Dead	Dead	9.88061	Dead	9.85095		10	9.51143	Dead	Dead	8.87771	Dead	8.82931
	14								14									14								14
	21								21									21								21
	28								28									28								28
Oral	PRE	Undetermined	Undetermined	Undetermined	Undetermined	Undetermined	Undetermined	Oral	PRE	Undetermined	Undetermined	Undetermined	Undetermined	Undetermined	Undetermined		Oral	PRE	Undetermined	Undetermined	Undetermined	Undetermined	Undetermined	Undetermined	Oral	PRE	Undetermined	Undetermined	Undetermined	Undetermined	Undetermined	Undetermined
	3	Undetermined	Undetermined	Undetermined	Undetermined	Undetermined	Undetermined		3	Undetermined	Undetermined	Undetermined	Undetermined	Undetermined	Undetermined			3	Undetermined	Undetermined	Undetermined	Undetermined	Undetermined	Undetermined		3	Undetermined	Undetermined	Undetermined	Undetermined	Undetermined	Undetermined
	5	35.9654	35.5675	33.9868	Undetermined	33.9609	35.9716		5	Undetermined	Undetermined	39.5688	Undetermined	38.155	36.848			5	3.35484	3.47853	3.96979	Undetermined	3.97785	3.35292		5	Undetermined	Undetermined	1.81638	Undetermined	2.28191	2.71226
	7	37.2912	39.2524	Undetermined	Undetermined	36.5848	36.9525		7	Undetermined	Undetermined	Undetermined	Undetermined	Undetermined	Undetermined			7	3.74968	3.13918	Undetermined	Undetermined	3.96958	3.85512		7	Undetermined	Undetermined	Undetermined	Undetermined	Undetermined	Undetermined
	10	28.1542	25.0434	25.7256	29.3788	25.067	26.5944		10	29.5672	26.6973	27.1516	30.4638	26.3192	27.9239			10	6.57021	7.54711	7.33286	6.18563	7.53967	7.06002		10	5.46498	6.40127	6.25303	5.17247	6.5246	6.00109
	14								14									14								14
	21								21									21								21
	28								28									28								28
Rectal	PRE	Undetermined	Undetermined	Undetermined	Undetermined	Undetermined	Undetermined	Rectal	PRE	Undetermined	Undetermined	Undetermined	Undetermined	Undetermined	Undetermined		Rectal	PRE	Undetermined	Undetermined	Undetermined	Undetermined	Undetermined	Undetermined	Rectal	PRE	Undetermined	Undetermined	Undetermined	Undetermined	Undetermined	Undetermined
	3	Undetermined	Undetermined	Undetermined	Undetermined	Undetermined	Undetermined		3	Undetermined	Undetermined	Undetermined	Undetermined	Undetermined	Undetermined			3	Undetermined	Undetermined	Undetermined	Undetermined	Undetermined	Undetermined		3	Undetermined	Undetermined	Undetermined	Undetermined	Undetermined	Undetermined
	5	35.3812	30.9592	36.2577	34.8389	31.7613	38.8058		5	Undetermined	38.333	38.7404	Undetermined	37.7346	Undetermined			5	3.53641	4.91075	3.26402	3.70496	4.66146	2.47209		5	Undetermined	2.22329	2.08916	Undetermined	2.42034	Undetermined
	7	Undetermined	38.604	Undetermined	37.5311	34.7392	36.7348		7	Undetermined	Undetermined	Undetermined	39.1071	35.5097	Undetermined			7	Undetermined	3.34101	Undetermined	3.67501	4.54411	3.92289		7	Undetermined	Undetermined	Undetermined	2.30571	3.47827	Undetermined
	10	21.5041	16.445	18.3556	22.5284	19.9833	24.7992		10	23.6654	18.3871	20.1422	24.3195	21.8735	26.3689			10	8.65855	10.2473	9.64729	8.33689	9.13615	7.62379		10	7.39042	9.11244	8.53985	7.17702	7.97501	6.50839
	14								14									14								14
	21								21									21								21
	28								28									28								28
Nasal	PRE	Undetermined	Undetermined	Undetermined	Undetermined	Undetermined	Undetermined	Nasal	PRE	Undetermined	Undetermined	Undetermined	Undetermined	Undetermined	Undetermined		Nasal	PRE	Undetermined	Undetermined	Undetermined	Undetermined	Undetermined	Undetermined	Nasal	PRE	Undetermined	Undetermined	Undetermined	Undetermined	Undetermined	Undetermined
	3	Undetermined	Undetermined	Undetermined	Undetermined	Undetermined	Undetermined		3	Undetermined	Undetermined	Undetermined	Undetermined	Undetermined	Undetermined			3	Undetermined	Undetermined	Undetermined	Undetermined	Undetermined	Undetermined		3	Undetermined	Undetermined	Undetermined	Undetermined	Undetermined	Undetermined
	5	34.3967	33.7466	35.6243	31.2135	34.4484	36.0386		5	Undetermined	36.7049	Undetermined	36.8319	Undetermined	Undetermined			5	1.93305	1.93305	1.93305	1.93305	1.93305	1.93305		5	Undetermined	2.75937	Undetermined	2.71755	Undetermined	Undetermined
	7	38.2822	Undetermined	39.5795	34.923	37.3385	Undetermined		7	Undetermined	Undetermined	Undetermined	37.4171	Undetermined	Undetermined			7	3.44119	Undetermined	3.03734	4.48687	3.73496	Undetermined		7	Undetermined	Undetermined	Undetermined	2.85657	Undetermined	Undetermined
	10	25.5809	22.9037	24.4776	28.177	20.4619	28.7986		10	27.6788	24.654	26.0719	29.7548	21.828	30.6126			10	7.3783	8.21903	7.72478	6.56304	8.98582	6.36784		10	6.08105	7.0679	6.60528	5.40377	7.98986	5.12391
	14								14									14								14
	21								21									21								21
	28								28									28								28
Tissues																	Tissues
	NP - CT								L - CT									NP - GEQ/g								L - GEQ/g
Sample	TP	450M	484M	492M	854F	125F	184F	Sample	TP	450M	484M	492M	854F	125F	184F		Sample	TP	450M	484M	492M	854F	125F	184F	Sample	TP	450M	484M	492M	854F	125F	184F
Liver		NT	NT	NT	NT	NT	NT	Liver		13.6667	13.9026	14.318	18.0157	15.0594	14.3655		Liver		NT	NT	NT	NT	NT	NT	Liver		8.1305	8.05351	7.91789	6.71089	7.67588	7.9024
Spleen		NT	NT	NT	NT	NT	NT	Spleen		16.7171	15.4522	16.9965	16.1863	15.1206	19.7024		Spleen		NT	NT	NT	NT	NT	NT	Spleen		7.13479	7.54768	7.04359	7.30804	7.65593	6.16029
Kidney		NT	NT	NT	NT	NT	NT	Kidney		20.0779	17.9253	19.933	17.213	19.8043	20.904		Kidney		NT	NT	NT	NT	NT	NT	Kidney		6.03772	6.7404	6.08502	6.97291	6.12703	5.76807
Heart		NT	NT	NT	NT	NT	NT	Heart		23.0024	20.7922	23.4783	21.6179	26.5307	21.7115		Heart		NT	NT	NT	NT	NT	NT	Heart		5.08309	5.80456	4.92775	5.53503	3.93136	5.50448
Lung		NT	NT	NT	NT	NT	NT	Lung		19.0652	17.692	18.0323	20.2497	19.5097	18.7927		Lung		NT	NT	NT	NT	NT	NT	Lung		6.36832	6.81654	6.70546	5.98166	6.2232	6.45727
GWAT		NT	NT	NT	NT	NT	NT	GWAT		20.3749	18.4544	16.8752	19.7545	20.0654	21.2234		GWAT		NT	NT	NT	NT	NT	NT	GWAT		5.9408	6.56768	7.08317	6.14331	6.04182	5.66381
RWAT		NT	NT	NT	NT	NT	NT	RWAT		20.2707	17.2499	18.8725	20.1079	19.7183	20.4014		RWAT		NT	NT	NT	NT	NT	NT	RWAT		5.9748	6.96087	6.43121	6.02795	6.15511	5.93212
MES		NT	NT	NT	NT	NT	NT	MES		23.5822	21.9549	20.8163	21.8783	19.5784	20.5502		MES		NT	NT	NT	NT	NT	NT	MES		4.89384	5.42502	5.79668	5.45003	6.20079	5.88356
SUBQ		NT	NT	NT	NT	NT	NT	SUBQ		20.634	18.897	19.6091	21.1579	20.7719	21.8684		SUBQ		NT	NT	NT	NT	NT	NT	SUBQ		5.85621	6.4232	6.19076	5.68518	5.8112	5.45328
TTS/OVA		NT	NT	NT	NT	NT	NT	TTS/OVA		19.5387	20.4036	19.8309	21.4482	19.5605	22.144		TTS/OVA		NT	NT	NT	NT	NT	NT	TTS/OVA		6.21375	5.93141	6.11837	5.59041	6.20662	5.36332
BAT		NT	NT	NT	NT	NT	NT	BAT		22.1293	20.5542	19.9603	20.7264	19.073	19.6267		BAT		NT	NT	NT	NT	NT	NT	BAT		5.3681	5.88226	6.07612	5.82605	6.36574	6.18501
Eye		NT	NT	NT	NT	NT	NT	Eye		21.6327	21.4054	23.1394	24.686	19.1382	22.4854		Eye		NT	NT	NT	NT	NT	NT	Eye		5.5302	5.6044	5.03839	4.53354	6.34448	5.25187
Brain		NT	NT	NT	NT	NT	NT	Brain		22.9083	20.6166	22.4496	24.7182	21.4606	24.1942		Brain		NT	NT	NT	NT	NT	NT	Brain		5.11383	5.86188	5.26354	4.52301	5.58638	4.69407
LN		NT	NT	NT	NT	NT	NT	LN		16.7557	18.008	16.201	16.4624	17.7401			LN		NT	NT	NT	NT	NT	NT	LN		7.12218	6.71339	7.30325	7.21791	6.80085	N/A

## Sheet: (GPA-MARV)_TCID50
Supplemental Data 10: GPA-MARV_TCID50
BORN									Tissues
	TCID50/mL									TCID50/mL								TCID50/g
Sample	TP	450M	484M	492M	854F	125F	184F		Sample	TP	450M	484M	492M	854F	125F	184F	Sample	TP	450M	484M	492M	854F	125F	184F
Blood	PRE	0	0	0	0	0	0		Liver		5.62341e+08	5.62341e+08	1.77828e+09	5.62341e+08	1.77828e+09	5.62341e+08	Liver		4.46303e+09	4.26016e+09	4.55969e+09	1.46443e+09	9.35937e+09	1.72497e+09
	3	N.T	N.T	N.T	N.T	N.T	N.T		Spleen		3.16228e+08	3.16228e+08	100000000	1.77828e+08	5.62341e+07	1.77828e+07	Spleen		1.68206e+09	7.35413e+08	3.26797e+08	5.62747e+08	2.48824e+08	4.91237e+07
	5	31622.8	17782.8	17782.8	31622.8	31622.8	31622.8		Kidney		3.16228e+06	3.16228e+07	5.62341e+06	1.77828e+07	5.62341e+06	3.16228e+07	Kidney		2.63523e+07	9.70024e+07	2.02281e+07	4.40168e+07	1.62526e+07	1.02671e+08
	7	31622.8	31622.8	56234.1	31622.8	31622.8	31622.8		Heart		562341	3.16228e+07	1.77828e+06	316228	1.77828e+06	562341	Heart		3.3876e+06	1.02671e+08	4.53643e+06	1.53509e+06	4.234e+06	1.98008e+06
	10	5.62341e+06	Dead	Dead	1.77828e+06	Dead	5.62341e+06		Lung		5.62341e+06	3.16228e+07	3.16228e+06	5.62341e+06	3.16228e+06	5.62341e+06	Lung		2.00836e+07	1.18883e+08	2.00144e+07	1.72497e+07	8.73557e+06	2.03747e+07
	14								GWAT		177828	562341	5.62341e+06	177828	56234.1	56234.1	GWAT		846800	1.64427e+06	1.87447e+07	1.4341e+06	267782	216285
	21								RWAT		562341	562341	3.16228e+06	1.77828e+06	31622.8	1.77828e+06	RWAT		1.99412e+06	2.53307e+06	1.22569e+07	6.351e+06	129602	5.88834e+06
	28								MES		316228	562341	316228	56234.1	56234.1	177828	MES		1.73752e+06	2.81171e+06	1.30673e+06	295969	374894	740950
Oral	PRE	0	0	0	0	0	0		SUBQ		56234.1	177828	316228	177828	56234.1	56234.1	SUBQ		198008	1.30756e+06	1.26491e+06	569961	299118	121194
	3	N.T	N.T	N.T	N.T	N.T	N.T		TTS		316228	1.77828e+06	177828	316228	56234.1	177828	TTS		2.22696e+06	1.77828e+07	1.41133e+06	1.27511e+06	573818	1.36791e+06
	5	316.228	316.228	0	316.228	0	562.341		BAT		56234.1	316228	31622.8	31622.8	56234.1	56234.1	BAT		174640	2.7261e+06	351364	171863	511219	286909
	7	0	0	316.228	316.228	0	0		Brain		Repeat	1.77828e+06	562341	56234.1	316228	177828	Brain		#VALUE!	4.42358e+06	1.27805e+06	122782	658808	299374
	10	316.228	316.228	3162.28	316.228	0	562.341		LN		562341	3.16228e+06	562341	No Sample	5.62341e+06	No Sample	LN		5.85772e+06	5.4522e+07	2.84011e+06	#VALUE!	1.04137e+08	#VALUE!
	14									Tissue Mass (mg)								Log (TCID50/g)
	21								Sample	TP	450M	484M	492M	854F	125F	184F	Sample	TP	450M	484M	492M	854F	125F	184F
	28								Liver		63	66	195	192	95	163	Liver		9.64963	9.62943	9.65894	9.16567	9.97125	9.23678
Rectal	PRE	0	0	0	0	0	0		Spleen		94	215	153	158	113	181	Spleen		9.22584	8.86653	8.51428	8.75031	8.39589	7.69129
	3	N.T	N.T	N.T	N.T	N.T	N.T		Kidney		60	163	139	202	173	154	Kidney		7.42082	7.98678	7.30596	7.64362	7.21092	8.01145
	5	316.228	316.228	316.228	3162.28	316.228	316.228		Heart		83	154	196	103	210	142	Heart		6.52989	8.01145	6.65671	6.18613	6.62675	6.29668
	7	316.228	316.228	316.228	177.828	0	316.228		Lung		140	133	79	163	181	138	Lung		7.30284	8.07512	7.30134	7.23678	6.94129	7.30909
	10	3162.28	3162.28	3162.28	17782.8	31622.8	3162.28		GWAT		105	171	150	62	105	130	GWAT		5.92778	6.21597	7.27288	6.15658	5.42778	5.33503
	14								RWAT		141	111	129	140	122	151	RWAT		6.29975	6.40365	7.08838	6.80284	5.11261	6.76999
	21								MES		91	100	121	95	75	120	MES		6.23993	6.44897	6.11618	5.47125	5.57391	5.86979
	28								SUBQ		142	68	125	156	94	232	SUBQ		5.29668	6.11646	6.10206	5.75585	5.47584	5.08348
Nasal	PRE	0	0	0	0	0	0		TTS		71	50	63	124	49	65	TTS		6.34771	7.25	6.14963	6.10555	5.75877	6.13606
	3	N.T	N.T	N.T	N.T	N.T	N.T		BAT		161	58	45	92	55	98	BAT		5.24214	6.43554	5.54576	5.23518	5.70861	5.45774
	5	0	177.828	316.228	316.228	0	316.228		Brain		199	201	220	229	240	297	Brain		#VALUE!	6.64577	6.10655	5.08913	5.81876	5.47621
	7	316.228	316.228	316.228	0	0	316.228		LN		48	29	99	N/A	27	N/A	LN		6.76773	7.73657	6.45333	#VALUE!	8.01761	#VALUE!
	10	316.228	316.228	1778.28	316.228	316228	316.228
	14
	21
	28
	Log (TCID50/mL)
Sample	TP	061M	303M	494M	517F	673F	878F
Blood	PRE	#NUM!	#NUM!	#NUM!	#NUM!	#NUM!	#NUM!
	3	#VALUE!	#VALUE!	#VALUE!	#VALUE!	#VALUE!	#VALUE!
	5	4.5	4.25	4.25	4.5	4.5	4.5
	7	4.5	4.5	4.75	4.5	4.5	4.5
	10	6.75	#VALUE!	#VALUE!	6.25	#VALUE!	6.75
	14	#NUM!	#NUM!	#NUM!	#NUM!	#NUM!	#NUM!
	21	#NUM!	#NUM!	#NUM!	#NUM!	#NUM!	#NUM!
	28	#NUM!	#NUM!	#NUM!	#NUM!	#NUM!	#NUM!
Oral	PRE	#NUM!	#NUM!	#NUM!	#NUM!	#NUM!	#NUM!
	3	#VALUE!	#VALUE!	#VALUE!	#VALUE!	#VALUE!	#VALUE!
	5	2.5	2.5	#NUM!	2.5	#NUM!	2.75
	7	#NUM!	#NUM!	2.5	2.5	#NUM!	#NUM!
	10	2.5	2.5	3.5	2.5	#NUM!	2.75
	14	#NUM!	#NUM!	#NUM!	#NUM!	#NUM!	#NUM!
	21	#NUM!	#NUM!	#NUM!	#NUM!	#NUM!	#NUM!
	28	#NUM!	#NUM!	#NUM!	#NUM!	#NUM!	#NUM!
Rectal	PRE	#NUM!	#NUM!	#NUM!	#NUM!	#NUM!	#NUM!
	3	#VALUE!	#VALUE!	#VALUE!	#VALUE!	#VALUE!	#VALUE!
	5	2.5	2.5	2.5	3.5	2.5	2.5
	7	2.5	2.5	2.5	2.25	#NUM!	2.5
	10	3.5	3.5	3.5	4.25	4.5	3.5
	14	#NUM!	#NUM!	#NUM!	#NUM!	#NUM!	#NUM!
	21	#NUM!	#NUM!	#NUM!	#NUM!	#NUM!	#NUM!
	28	#NUM!	#NUM!	#NUM!	#NUM!	#NUM!	#NUM!
Nasal	PRE	#NUM!	#NUM!	#NUM!	#NUM!	#NUM!	#NUM!
	3	#VALUE!	#VALUE!	#VALUE!	#VALUE!	#VALUE!	#VALUE!
	5	#NUM!	2.25	2.5	2.5	#NUM!	2.5
	7	2.5	2.5	2.5	#NUM!	#NUM!	2.5
	10	2.5	2.5	3.25	2.5	5.5	2.5
	14	#NUM!	#NUM!	#NUM!	#NUM!	#NUM!	#NUM!
	21	#NUM!	#NUM!	#NUM!	#NUM!	#NUM!	#NUM!
	28	#NUM!	#NUM!	#NUM!	#NUM!	#NUM!	#NUM!

[truncated: 9 more sheets: (GPA-MARV)_biochem, (GPA-MARV)_CBC, (GPA-MARV)_Lactate,Glucose,β-HB, MA-MARV_Clincal, MA-MARV_RTqPCR, MA_MARV_TCID, MA-MARV_biochem, MA-MARV_CBC, MA-MARV_ISTAT]
